# Supplementary material for: Incidence and risk factors of neonatal hypoglycemia at Hawassa University Comprehensive Specialized Hospital
Source: PLoS One. 2025 Sep 15;20(9):e0332495. doi: 10.1371/journal.pone.0332495 (PMC12435720; doi:10.1371/journal.pone.0332495)
Supplement: S1 — (XLS) [file pone.0332495.s001.xls]

## Sheet: Sheet1
id	duration	Sex1	age	GA	wt	LBW	fifth_APGAR	event	hypothermia	MOMA	ANC	mode	HDP	GDM	fever	abortion	HIV	age2
1	3	M	<=7	preterm	0	No	0	0	0	<=24	0	0	0	0	0	0	0	1
2	1	M	<=7	preterm	0	No	0	0	0	<=24	0	1	0	0	0	0	0	1
3	4	F	<=7	preterm	2	Yes	0	1	0	<=24	0	0	0	0	0	0	0	1
4	1	M	<=7	preterm	0	No	0	0	0	<=24	0	0	0	0	0	0	0	1
5	5	M	<=7	preterm	0	No	0	0	0	<=24	0	1	0	0	0	0	0	1
6	1	F	<=7	preterm	0	No	0	0	1	25-30	1	0	0	0	0	1	0	1
7	6	F	<=7	term	0	No	0	0	1	25-30	1	0	0	0	0	1	0	1
8	1	F	<=7	preterm	0	Yes	0	0	1	25-30	1	0	0	0	0	1	0	1
9	7	M	<=7	preterm	0	No	0	0	0	<=24	0	0	0	0	0	0	0	1
10	1	M	<=7	term	0	No	0	0	0	<=24	0	0	0	0	0	0	0	1
11	8	M	<=7	preterm	0	No	0	0	0	<=24	0	0	0	0	0	0	0	1
12	1	M	<=7	term	0	No	0	0	0	<=24	0	0	0	0	0	0	0	1
13	9	M	<=7	term	0	No	0	0	0	<=24	0	0	0	0	0	0	0	1
14	1	M	<=7	term	0	No	0	0	0	<=24	0	0	0	0	0	0	0	1
15	10	M	<=7	preterm	0	No	0	0	0	<=24	0	1	0	0	0	0	0	1
16	12	M	<=7	term	0	No	0	0	0	<=24	0	1	0	1	0	0	0	1
17	1	M	<=7	preterm	0	No	0	0	0	<=24	0	1	0	0	0	0	0	1
18	5	F	<=7	preterm	2	Yes	0	1	0	<=24	0	0	0	0	0	0	0	1
19	1	F	<=7	preterm	2	Yes	0	1	0	<=24	0	0	0	0	0	0	0	1
20	3	F	<=7	preterm	2	Yes	0	1	0	<=24	0	0	0	0	0	0	0	1
21	6	F	<=7	term	0	No	0	0	1	<=24	0	0	0	0	0	0	0	1
22	6	F	<=7	term	0	No	0	0	1	<=24	0	0	0	0	0	0	0	1
23	6	F	<=7	term	0	No	0	0	1	<=24	0	0	0	0	0	0	0	1
24	5	F	<=7	term	0	No	0	0	0	<=24	0	0	0	0	1	0	0	1
25	5	F	<=7	term	0	No	0	0	0	<=24	0	0	0	0	1	0	0	1
26	5	F	<=7	term	0	No	0	0	0	<=24	0	0	0	0	1	0	0	1
27	10	F	>7	preterm	2	Yes	1	0	1	<=24	0	0	0	0	0	0	0	0
28	10	F	>7	term	2	Yes	1	0	1	<=24	0	0	0	0	0	0	0	0
29	10	F	>7	preterm	2	Yes	1	0	0	<=24	0	0	0	0	0	0	0	0
30	4	F	<=7	term	0	No	0	0	0	25-30	0	1	0	0	0	0	0	1
31	5	F	<=7	term	0	No	0	0	0	25-30	0	1	0	0	0	0	0	1
32	6	F	<=7	term	0	No	0	0	0	25-30	0	1	0	0	0	0	0	1
33	3	F	<=7	term	0	No	0	0	0	<=24	1	0	0	0	1	0	0	1
34	2	F	<=7	preterm	0	No	0	0	0	<=24	1	0	0	0	1	0	0	1
35	2	F	<=7	preterm	0	No	0	0	0	<=24	1	0	0	0	1	0	0	1
36	22	M	>7	preterm	0	No	0	0	0	25-30	0	0	0	0	0	0	0	0
37	15	M	>7	term	0	No	0	0	0	25-30	0	0	0	0	0	0	0	0
38	15	M	>7	term	0	No	0	0	0	25-30	0	0	0	0	0	0	0	0
39	2	M	<=7	term	0	No	1	0	0	<=24	0	0	0	0	0	0	0	1
40	3	M	<=7	term	0	No	1	0	0	<=24	0	0	0	0	0	0	0	1
41	4	M	<=7	term	0	No	1	0	0	<=24	0	0	0	0	0	0	0	1
42	5	M	<=7	term	0	No	0	0	0	<=24	0	1	0	0	0	0	0	1
43	6	M	<=7	term	0	No	0	0	0	<=24	0	1	0	0	0	0	0	1
44	5	M	<=7	term	0	No	0	0	0	<=24	0	1	0	0	0	0	0	1
45	4	M	<=7	term	0	No	0	0	0	25-30	1	0	0	0	0	0	0	1
46	5	M	<=7	term	0	No	0	0	0	25-30	1	0	0	0	0	0	0	1
47	3	M	<=7	term	0	No	0	0	0	25-30	1	0	0	0	0	0	0	1
48	19	F	>7	term	0	No	0	0	1	<=24	0	0	0	0	0	0	0	0
49	19	F	>7	preterm	0	No	0	0	1	<=24	0	0	1	0	0	0	0	0
50	19	F	>7	term	0	No	0	0	1	<=24	0	0	0	0	0	0	0	0
51	5	M	<=7	term	0	No	0	0	0	25-30	0	1	0	0	0	0	0	1
52	3	M	<=7	term	0	No	0	0	0	25-30	0	1	0	0	0	0	0	1
53	5	M	<=7	term	0	No	0	0	0	25-30	0	1	0	0	0	0	0	1
54	2	M	<=7	term	0	No	1	0	1	<=24	1	0	0	0	0	0	0	1
55	2	M	<=7	term	0	No	1	0	1	<=24	1	0	0	0	0	0	0	1
56	2	M	<=7	term	0	No	1	0	1	<=24	1	0	0	0	0	0	0	1
57	2	F	>7	preterm	1	Yes	1	1	1	25-30	1	0	0	0	0	0	0	1
58	2	F	<=7	preterm	1	Yes	1	1	1	25-30	1	0	0	0	0	0	0	1
59	2	F	<=7	preterm	1	Yes	1	1	1	25-30	1	0	0	0	0	0	0	1
60	7	F	<=7	term	0	No	0	0	0	25-30	0	1	0	0	0	0	0	1
61	7	F	<=7	term	0	No	0	0	0	25-30	0	1	0	0	0	0	0	1
62	7	F	<=7	term	0	No	0	0	0	25-30	0	1	0	0	0	0	0	1
63	6	F	<=7	term	0	No	0	0	0	25-30	0	0	0	0	0	0	0	1
64	3	F	<=7	term	0	No	0	0	0	25-30	0	0	0	0	0	0	0	1
65	4	F	<=7	term	0	No	0	0	0	25-30	0	0	0	0	0	0	0	1
66	7	M	<=7	preterm	2	Yes	0	0	0	25-30	0	0	0	0	0	0	0	1
67	7	M	<=7	preterm	2	Yes	0	0	0	25-30	0	0	0	0	0	0	0	1
68	7	M	<=7	term	2	Yes	0	0	0	25-30	0	0	0	0	0	0	0	1
69	6	F	<=7	term	0	No	0	0	0	25-30	0	0	0	0	0	0	0	1
70	6	F	<=7	term	0	No	0	0	0	25-30	0	0	0	0	0	0	0	1
71	6	F	<=7	term	0	No	0	0	0	25-30	0	0	0	0	0	0	0	1
72	4	F	<=7	term	0	No	0	0	0	<=24	0	0	0	0	0	0	0	1
73	4	F	<=7	term	0	No	0	0	0	<=24	0	0	0	0	0	0	0	1
74	4	F	<=7	term	0	No	0	0	0	<=24	0	0	0	0	0	0	0	1
75	5	F	<=7	term	0	No	0	0	1	25-30	1	0	0	0	0	0	0	1
76	5	F	<=7	term	0	No	0	0	1	25-30	1	0	0	0	0	0	0	1
77	5	F	<=7	term	0	No	0	0	1	25-30	1	0	0	0	0	0	0	1
78	6	M	<=7	term	0	No	1	0	1	>30	1	0	0	0	0	0	0	1
79	3	M	<=7	term	0	No	1	0	1	>30	1	0	0	0	0	0	0	1
80	5	M	<=7	term	0	No	1	0	1	>30	1	0	0	0	0	0	0	1
81	3	F	<=7	term	2	Yes	1	0	1	<=24	1	0	0	0	0	0	0	1
82	2	F	<=7	term	2	Yes	1	0	1	<=24	1	0	0	0	0	0	0	1
83	2	F	<=7	term	2	No	1	0	1	<=24	1	0	0	0	0	0	0	1
84	2	M	<=7	term	0	No	0	0	0	25-30	0	1	0	0	0	0	0	1
85	2	M	<=7	term	0	No	0	0	0	25-30	0	1	0	0	0	0	0	1
86	2	M	>7	term	0	No	0	0	0	25-30	0	1	0	0	0	0	0	1
87	2	M	<=7	term	0	No	0	0	1	25-30	0	1	0	0	0	0	0	1
88	3	M	<=7	term	0	No	0	0	1	25-30	0	1	0	0	0	0	0	1
89	3	M	<=7	term	0	No	0	0	1	25-30	0	1	0	0	0	0	0	1
90	3	F	<=7	term	0	No	0	1	1	<=24	0	1	0	1	0	0	0	1
91	4	F	<=7	term	0	No	0	1	1	<=24	0	1	0	1	0	0	0	1
92	4	F	<=7	preterm	0	No	0	1	1	<=24	0	1	0	0	0	0	0	1
93	2	F	<=7	term	0	No	0	0	0	<=24	0	0	0	0	0	0	0	1
94	2	F	<=7	term	0	No	0	0	0	<=24	0	0	0	0	0	0	0	1
95	2	F	<=7	term	0	No	0	0	0	<=24	0	0	0	0	0	0	0	1
96	4	M	<=7	term	0	No	0	0	1	<=24	1	0	0	0	0	0	0	1
97	6	M	<=7	term	0	No	0	0	1	<=24	1	0	0	0	0	0	0	1
98	5	M	<=7	term	0	No	0	0	1	<=24	1	0	0	0	0	0	0	1
99	5	F	<=7	term	0	No	0	1	1	25-30	0	1	1	0	0	0	0	1
100	5	F	<=7	term	0	No	0	1	1	25-30	0	1	1	0	0	0	0	1
101	6	F	<=7	preterm	0	No	0	1	1	25-30	0	1	1	0	0	0	0	1
102	6	M	>7	preterm	0	No	0	1	0	<=24	0	1	0	1	0	0	0	1
103	6	M	<=7	preterm	0	No	0	1	0	<=24	0	1	0	1	0	0	0	1
104	7	M	<=7	preterm	0	Yes	0	1	0	<=24	0	1	0	1	0	0	0	1
105	2	M	<=7	term	0	No	0	0	0	25-30	0	1	0	0	0	0	0	1
106	2	M	<=7	term	0	No	0	0	0	25-30	0	1	0	0	0	0	0	1
107	2	M	<=7	term	0	No	0	0	0	25-30	0	1	0	0	0	0	0	1
108	9	M	>7	term	0	No	0	0	1	<=24	0	0	0	0	0	0	0	0
109	9	M	>7	term	0	No	0	0	1	<=24	0	0	0	0	0	0	0	0
110	9	M	>7	term	0	No	0	0	1	<=24	0	0	0	0	0	0	0	0
111	7	F	<=7	preterm	2	Yes	0	0	1	<=24	0	1	0	0	0	0	0	1
112	7	F	<=7	preterm	2	Yes	0	0	1	<=24	0	1	0	0	0	0	0	1
113	8	F	<=7	preterm	2	Yes	0	0	1	<=24	0	1	0	0	0	0	0	1
114	6	F	<=7	term	0	No	0	0	0	25-30	0	0	0	0	0	0	0	1
115	6	F	<=7	term	0	No	0	0	0	25-30	0	0	0	0	0	0	0	1
116	6	F	<=7	term	0	No	0	0	0	25-30	0	0	0	0	0	0	0	1
117	9	F	<=7	preterm	2	Yes	0	0	1	25-30	0	0	0	0	0	0	0	1
118	10	F	<=7	preterm	2	Yes	0	0	1	25-30	0	0	0	0	0	0	0	1
119	11	F	<=7	preterm	2	Yes	0	0	1	25-30	0	0	0	0	0	0	0	1
120	2	F	<=7	term	0	No	0	0	0	25-30	0	1	0	0	1	0	0	1
121	2	F	<=7	term	0	No	0	0	0	25-30	0	1	0	0	1	0	0	1
122	2	F	<=7	term	0	No	0	0	0	25-30	0	1	0	0	1	0	0	1
123	12	M	>7	preterm	2	No	0	0	0	<=24	0	0	0	0	0	0	0	0
124	12	M	<=7	term	2	No	0	0	1	<=24	0	0	0	0	0	0	0	0
125	12	M	<=7	term	2	No	0	0	1	<=24	0	0	0	0	0	0	0	0
126	2	M	<=7	preterm	2	Yes	0	1	1	25-30	1	1	1	0	0	0	0	1
127	2	M	>7	preterm	2	Yes	0	1	1	25-30	1	1	1	0	0	0	0	1
128	3	M	<=7	preterm	2	Yes	0	1	1	25-30	1	1	1	0	0	0	0	1
129	2	F	<=7	term	1	Yes	0	0	0	25-30	1	1	1	0	0	0	0	1
130	2	F	<=7	term	1	No	0	0	0	25-30	1	1	1	0	0	0	0	1
131	2	F	<=7	preterm	1	Yes	0	0	0	25-30	1	1	1	0	0	0	0	1
132	3	F	<=7	term	0	No	0	1	1	<=24	0	1	0	0	0	0	0	1
133	3	F	<=7	term	0	No	0	1	1	<=24	0	1	0	0	0	0	0	1
134	3	F	<=7	term	0	No	0	1	0	<=24	0	1	0	0	0	0	0	1
135	7	M	<=7	preterm	0	No	0	0	1	<=24	1	0	1	0	0	0	0	1
136	7	M	<=7	preterm	0	No	0	0	1	<=24	1	0	1	0	0	0	0	1
137	5	M	<=7	preterm	0	No	0	0	1	<=24	1	0	0	0	0	0	0	1
138	5	M	<=7	term	2	Yes	0	0	0	<=24	1	0	0	0	1	0	0	1
139	5	M	<=7	term	2	Yes	0	0	0	<=24	1	0	0	0	1	0	0	1
140	5	M	<=7	term	2	Yes	0	0	0	<=24	1	0	0	0	1	0	0	1
141	3	F	<=7	term	2	Yes	0	0	0	25-30	1	0	0	0	0	0	0	1
142	3	F	<=7	term	2	Yes	0	0	0	25-30	1	0	0	0	0	0	0	1
143	3	F	<=7	term	2	Yes	0	0	0	25-30	1	0	0	0	0	0	0	1
144	3	M	<=7	preterm	0	No	0	0	0	<=24	0	0	0	0	0	0	0	1
145	4	M	<=7	term	0	No	0	0	0	<=24	0	0	0	0	0	0	0	1
146	4	M	<=7	preterm	0	No	0	0	0	<=24	0	0	0	0	0	0	0	1
147	10	F	>7	term	0	No	0	0	0	25-30	0	1	0	0	0	0	1	0
148	10	F	>7	term	0	No	0	0	0	25-30	0	1	0	1	0	0	1	0
149	10	F	>7	term	0	No	0	0	0	25-30	0	1	0	0	0	0	1	0
150	4	M	<=7	term	0	No	0	0	0	<=24	0	1	0	0	0	0	0	1
151	4	M	<=7	term	0	No	0	0	0	<=24	0	1	0	0	0	0	0	1
152	4	M	<=7	term	0	No	0	0	0	<=24	0	1	0	0	0	0	0	1
153	2	F	<=7	term	0	No	0	0	1	<=24	0	1	1	0	0	0	0	1
154	2	F	<=7	term	0	No	0	0	1	<=24	0	1	1	0	0	0	0	1
155	2	F	<=7	term	0	No	0	0	1	<=24	0	1	1	0	0	0	0	1
156	3	M	<=7	term	2	Yes	0	0	1	<=24	0	1	1	0	0	0	0	1
157	1	M	<=7	term	2	No	0	0	1	<=24	0	1	1	0	0	0	0	1
158	3	M	<=7	preterm	2	Yes	0	0	1	<=24	0	1	1	0	0	0	0	1
159	1	F	>7	preterm	0	Yes	0	1	0	25-30	0	1	0	1	0	1	0	1
160	3	F	<=7	preterm	0	Yes	0	1	0	25-30	0	1	0	1	0	1	0	1
161	3	F	<=7	preterm	0	No	0	1	0	25-30	0	1	0	1	0	1	0	1
162	3	F	<=7	preterm	2	No	0	0	0	>30	1	0	0	0	0	0	0	1
163	1	F	<=7	term	2	No	0	0	0	>30	1	0	0	0	0	0	0	1
164	4	F	<=7	preterm	2	No	0	0	0	>30	1	0	0	0	0	0	0	1
165	4	F	<=7	preterm	0	No	1	0	0	<=24	0	1	0	0	0	0	0	1
166	4	F	<=7	preterm	0	No	1	0	0	<=24	0	1	0	0	0	0	0	1
167	5	F	<=7	preterm	0	No	1	0	0	<=24	0	1	0	0	0	0	0	1
168	2	F	<=7	term	0	No	0	0	0	25-30	0	0	0	0	0	0	0	1
169	2	F	>7	term	0	No	0	0	0	25-30	0	0	0	0	0	0	0	1
170	2	F	<=7	term	0	No	0	0	0	25-30	0	0	0	0	0	0	0	1
171	4	M	<=7	term	0	No	0	0	1	25-30	0	0	0	0	0	0	0	1
172	4	M	<=7	term	0	No	0	0	1	25-30	0	0	0	0	0	0	0	1
173	4	M	<=7	term	0	No	0	0	1	25-30	0	0	0	0	0	0	0	1
174	5	F	<=7	term	0	No	0	0	0	<=24	0	0	0	0	0	0	0	1
175	5	F	<=7	term	0	No	0	0	0	<=24	0	0	0	0	0	0	0	1
176	5	F	<=7	term	0	No	0	0	0	<=24	0	0	0	0	0	0	0	1
177	3	M	<=7	term	0	No	0	0	0	25-30	1	0	0	0	0	0	0	1
178	3	M	<=7	term	0	No	0	0	0	25-30	1	0	0	0	0	0	0	1
179	3	M	<=7	term	0	No	0	0	0	25-30	1	0	0	0	0	0	0	1
180	6	M	<=7	preterm	2	Yes	1	0	1	25-30	0	0	0	0	0	0	0	1
181	6	M	<=7	preterm	2	Yes	1	0	1	25-30	0	0	0	0	0	0	0	1
182	6	M	<=7	term	2	Yes	1	0	1	25-30	0	0	0	0	0	0	0	1
183	6	M	<=7	preterm	2	Yes	1	0	0	25-30	0	1	0	0	0	0	0	1
184	6	M	<=7	preterm	2	Yes	1	0	0	25-30	0	1	0	0	0	0	0	1
185	5	M	<=7	preterm	2	Yes	1	0	0	25-30	0	1	0	0	0	0	0	1
186	6	F	<=7	preterm	2	Yes	1	0	1	>30	0	1	1	0	0	0	0	1
187	5	F	<=7	preterm	2	Yes	1	0	1	>30	0	1	1	0	0	0	0	1
188	6	F	<=7	term	2	Yes	1	0	1	>30	0	1	1	0	0	0	0	1
189	4	M	<=7	term	1	Yes	0	0	1	25-30	0	0	0	0	0	0	0	1
190	4	M	<=7	preterm	1	Yes	0	0	1	25-30	0	0	0	0	0	0	0	1
191	4	M	<=7	preterm	1	Yes	0	0	1	25-30	0	0	0	0	0	0	0	1
192	4	M	<=7	term	0	No	0	0	0	25-30	0	1	0	0	1	0	0	1
193	4	M	<=7	term	0	No	0	0	0	25-30	0	1	0	0	1	0	0	1
194	4	M	<=7	term	0	No	0	0	0	25-30	0	1	0	0	1	0	0	1
195	4	F	<=7	preterm	0	No	1	1	1	25-30	0	1	0	0	0	0	0	1
196	4	F	>7	preterm	0	No	1	1	1	25-30	0	1	0	0	0	0	0	1
197	4	F	<=7	term	0	No	1	1	1	25-30	0	1	0	0	0	0	0	1
198	2	F	<=7	term	0	No	0	0	1	<=24	0	1	0	0	0	0	0	1
199	2	F	<=7	term	0	No	0	0	1	<=24	0	1	0	0	0	0	0	1
200	3	F	<=7	term	0	No	0	0	1	<=24	0	1	0	0	0	0	0	1
201	2	M	<=7	term	0	No	0	0	1	25-30	0	1	0	0	0	0	0	1
202	2	M	<=7	term	0	No	0	0	1	25-30	0	1	0	0	0	0	0	1
203	2	M	<=7	term	0	No	0	0	1	25-30	0	1	0	0	0	0	0	1
204	4	F	<=7	term	0	No	0	0	1	25-30	0	1	1	0	0	0	0	1
205	4	F	<=7	term	0	No	0	0	1	25-30	0	1	1	0	0	0	0	1
206	4	F	<=7	term	0	No	0	0	1	25-30	0	1	1	0	0	0	0	1
207	3	M	<=7	term	0	No	0	1	0	<=24	0	0	0	0	0	0	0	1
208	3	M	<=7	term	0	Yes	0	1	0	<=24	0	0	0	0	0	0	0	1
209	5	M	<=7	preterm	0	No	0	1	0	<=24	0	0	0	0	0	0	0	1
210	5	M	<=7	term	0	No	0	0	0	<=24	1	1	0	0	0	0	0	1
211	4	M	<=7	term	0	No	0	0	0	<=24	1	1	0	0	0	0	0	1
212	4	M	<=7	term	0	No	0	0	0	<=24	1	1	0	0	0	0	0	1
213	1	F	<=7	preterm	0	No	0	1	0	25-30	0	1	1	0	0	1	0	1
214	4	F	<=7	preterm	0	Yes	0	1	0	25-30	0	1	1	0	0	1	0	1
215	6	F	<=7	preterm	0	Yes	0	1	0	25-30	0	1	1	0	0	1	1	1
216	3	M	<=7	preterm	0	No	0	0	0	25-30	0	0	0	0	0	1	0	1
217	4	M	<=7	preterm	0	No	0	0	0	25-30	0	0	0	0	0	1	0	1
218	8	M	<=7	preterm	0	No	0	0	0	25-30	0	0	0	0	0	1	0	1
219	2	M	<=7	preterm	0	No	0	1	0	<=24	0	1	0	0	1	0	0	1
220	2	M	<=7	preterm	0	No	0	1	0	<=24	0	1	0	0	1	0	0	1
221	2	M	<=7	preterm	0	No	0	1	0	<=24	0	1	0	0	1	0	0	1
222	7	M	<=7	term	0	No	0	0	1	<=24	1	0	0	0	0	0	0	1
223	7	M	<=7	term	0	No	0	0	1	<=24	1	0	0	0	0	0	0	1
224	7	M	<=7	term	0	No	0	0	1	<=24	1	0	0	0	0	0	0	1
225	8	F	<=7	term	0	No	0	0	1	25-30	0	1	0	0	0	0	0	1
226	8	F	<=7	term	0	No	0	0	1	25-30	0	1	0	0	0	0	0	1
227	8	F	<=7	term	0	No	0	0	1	25-30	0	1	0	0	0	0	0	1
228	3	F	<=7	term	0	No	0	0	0	25-30	0	1	0	0	1	0	0	1
229	3	F	<=7	term	0	No	0	0	0	25-30	0	1	0	0	1	0	0	1
230	3	F	<=7	term	0	No	0	0	0	25-30	0	1	0	0	1	0	0	1
231	2	F	<=7	term	0	No	0	0	0	<=24	0	1	0	0	1	0	0	1
232	2	F	<=7	term	0	No	0	0	0	<=24	0	1	0	0	1	0	0	1
233	2	F	<=7	term	0	No	0	0	0	<=24	0	1	0	0	1	0	0	1
234	3	M	<=7	term	0	No	0	0	0	>30	0	0	0	0	0	0	0	1
235	3	M	<=7	term	0	No	0	0	0	>30	0	0	0	0	0	0	0	1
236	3	M	<=7	term	0	No	0	0	0	>30	0	0	0	0	0	0	0	1
237	8	M	<=7	term	0	No	0	0	1	25-30	0	0	0	0	1	0	0	1
238	3	M	<=7	term	0	No	0	0	1	25-30	0	0	0	0	1	0	0	1
239	3	M	<=7	term	0	No	0	0	1	25-30	0	0	0	0	1	0	0	1
240	3	M	<=7	term	0	No	0	0	0	<=24	0	0	0	0	1	0	0	1
241	3	M	<=7	term	0	No	0	0	0	<=24	0	0	0	0	1	0	0	1
242	3	M	<=7	term	0	No	0	0	0	<=24	0	0	0	0	1	0	0	1
243	4	M	<=7	preterm	2	Yes	0	0	0	<=24	0	0	0	0	0	0	0	1
244	4	M	<=7	preterm	2	Yes	0	0	0	<=24	0	0	0	0	0	0	0	1
245	4	M	<=7	term	2	Yes	0	0	0	<=24	0	0	0	0	0	0	0	1
246	3	M	<=7	term	2	Yes	0	0	1	<=24	0	1	0	0	0	0	0	1
247	3	M	<=7	term	2	Yes	0	0	1	<=24	0	1	0	0	0	0	0	1
248	3	M	<=7	term	2	Yes	0	0	1	<=24	0	1	0	0	0	0	0	1
249	5	F	<=7	preterm	2	Yes	0	1	1	<=24	0	0	0	0	0	0	0	1
250	5	F	<=7	preterm	2	Yes	0	1	1	<=24	0	0	0	0	0	0	0	1
251	5	F	<=7	preterm	2	Yes	0	1	1	<=24	0	0	0	0	0	0	0	1
252	6	M	<=7	term	0	No	0	0	1	25-30	0	1	0	0	0	0	0	1
253	5	M	<=7	term	0	No	0	0	1	25-30	0	1	0	0	0	0	0	1
254	1	M	<=7	term	0	No	0	0	1	25-30	0	1	0	0	0	0	0	1
255	5	F	<=7	preterm	0	No	0	0	0	>30	0	0	0	0	1	0	0	1
256	5	F	<=7	term	0	No	0	0	0	>30	0	0	0	0	1	0	0	1
257	5	F	<=7	preterm	0	No	0	0	0	>30	0	0	0	0	1	0	0	1
258	5	F	<=7	term	2	Yes	0	0	0	<=24	0	1	0	0	0	0	0	1
259	5	F	<=7	term	2	Yes	0	0	0	<=24	0	1	0	0	0	0	0	1
260	5	F	<=7	term	2	Yes	0	0	0	<=24	0	1	0	0	0	0	0	1
261	5	M	<=7	preterm	2	Yes	0	0	0	25-30	0	1	1	0	1	1	0	1
262	5	M	<=7	term	2	Yes	0	0	0	25-30	0	1	0	0	1	1	0	1
263	5	M	<=7	term	2	Yes	0	0	0	25-30	0	1	1	0	1	1	0	1
264	4	F	<=7	term	0	No	0	0	0	25-30	0	1	0	0	0	0	0	1
265	4	F	<=7	term	0	No	0	0	0	25-30	0	1	0	0	0	0	0	1
266	5	F	<=7	term	0	No	0	0	0	25-30	0	1	0	0	0	0	0	1
267	4	M	<=7	preterm	1	Yes	1	0	0	<=24	1	0	0	0	0	0	0	1
268	5	M	<=7	preterm	1	Yes	1	0	0	<=24	1	0	0	0	0	0	0	1
269	4	M	<=7	preterm	1	Yes	1	0	0	<=24	1	0	0	1	0	0	0	1
270	5	M	<=7	term	0	No	1	0	0	25-30	0	1	0	0	0	0	0	1
271	4	M	<=7	term	0	No	1	0	0	25-30	0	1	0	0	0	0	0	1
272	5	M	<=7	term	0	No	1	0	0	25-30	0	1	0	0	0	0	0	1
273	4	M	<=7	term	0	No	0	0	0	<=24	0	1	0	0	1	0	0	1
274	1	M	<=7	term	0	No	0	0	0	<=24	0	1	0	0	1	0	0	1
275	1	M	<=7	term	0	No	0	0	0	<=24	0	1	0	0	1	0	0	1
276	4	F	<=7	term	0	No	0	0	0	<=24	0	0	0	0	0	0	0	1
277	1	F	<=7	term	0	No	0	0	0	<=24	0	0	0	0	0	0	0	1
278	4	F	<=7	term	0	No	0	0	0	<=24	0	0	0	0	0	0	0	1
279	20	M	<=7	preterm	0	No	0	0	0	<=24	0	0	0	0	1	0	0	0
280	20	M	<=7	term	0	No	0	0	0	<=24	0	0	0	0	1	0	0	0
281	28	M	<=7	term	0	No	0	0	0	<=24	0	0	0	0	1	0	0	0
282	1	F	<=7	preterm	0	No	0	1	0	25-30	0	0	0	0	0	1	1	1
283	2	F	<=7	preterm	0	Yes	0	1	0	25-30	0	0	0	0	0	1	0	1
284	2	F	<=7	preterm	0	Yes	0	1	0	25-30	0	0	0	0	0	1	1	1
285	2	F	<=7	term	0	No	0	1	0	25-30	0	1	0	0	1	0	0	1
286	2	F	<=7	term	0	No	0	1	0	25-30	0	1	0	0	1	0	0	1
287	2	F	<=7	preterm	0	No	0	1	0	25-30	0	1	0	0	1	0	0	1
288	10	F	>7	term	0	No	0	0	0	25-30	0	0	0	0	1	0	0	0
289	10	F	>7	term	0	No	0	0	0	25-30	0	0	0	0	1	0	0	0
290	10	F	>7	term	0	No	0	0	0	25-30	0	0	0	0	1	0	0	0
291	13	F	>7	term	0	No	0	0	0	<=24	1	0	0	1	1	0	0	0
292	13	F	>7	term	0	No	0	0	0	<=24	1	0	1	0	1	0	0	0
293	13	F	>7	term	0	No	0	0	0	<=24	1	0	0	0	1	0	0	0
294	2	M	<=7	term	0	No	0	0	0	<=24	0	0	0	0	1	0	0	1
295	1	M	<=7	term	0	No	0	0	0	<=24	0	0	0	0	1	0	0	1
296	1	M	<=7	term	0	No	0	0	0	<=24	0	0	0	0	1	0	0	1
297	2	M	<=7	term	0	No	0	0	0	<=24	0	0	0	0	1	0	0	1
298	2	M	<=7	term	0	No	0	0	0	<=24	0	0	0	0	1	0	0	1
299	1	M	<=7	term	0	No	0	0	0	<=24	0	0	0	0	1	0	0	1
300	2	F	<=7	term	0	No	0	0	0	>30	0	1	0	0	1	0	0	1
301	1	F	<=7	term	0	No	0	0	0	>30	0	1	0	0	1	0	0	1
302	1	F	<=7	term	0	No	0	0	0	>30	0	1	0	0	1	0	0	1
